# Supplementary material for: Single-cell RNA sequencing of batch Chlamydomonas cultures reveals heterogeneity in their diurnal cycle phase
Source: Plant Cell. 2021 Feb 2;33(4):1042–57. doi: 10.1093/plcell/koab025 (PMC8226295; doi:10.1093/plcell/koab025)
Supplement: koab025_Supplementary_Data [file koab025_supplementary_data.zip]

Archive with 4 entries (4 files):
- tpc.00762.2020-s01.pdf
- tpc.00762.2020-s02.pdf
- tpc.00762.2020-s03.pdf
- tpc.00762.2020-s04.xlsx
