# Supplementary material for: Single-cell RNA sequencing of batch Chlamydomonas cultures reveals heterogeneity in their diurnal cycle phase
Source: Plant Cell. 2021 Feb 2;33(4):1042–57. doi: 10.1093/plcell/koab025 (PMC8226295; doi:10.1093/plcell/koab025)
Supplement: koab025_Supplementary_Data [file koab025_supplementary_data.zip › tpc.00762.2020-s04.xlsx]

## Sheet: Supp. DS1
Supplemental Data. Ma, Salomé, et al. (2021). Single-Cell RNA Sequencing of Batch Chlamydomonas Cultures Reveals Heterogeneity in their Diurnal Cycle Phase. Plant Cell.
Supplemental Data Set 1. Fe deficiency module score gene list.
LocusID	Acronym
Cre01.g010400
Cre12.g546550	FEA1
Cre04.g227400	FRE1
Cre12.g546600	FEA2
Cre07.g336800
Cre09.g387800	FER1
Cre17.g712100	MDAR1
Cre09.g393150	FOX1
Cre03.g192050	FTR1
Cre12.g546500
Cre17.g722300
Cre13.g588700
Cre16.g676150	MSD3
Cre01.g011300	SCLP50
Cre01.g047800	GRX6
Cre04.g217934
Cre17.g717900
Cre03.g183850	FDX6
Cre09.g396100
Cre07.g312300
Cre10.g459200
Cre05.g237050	CGLD27
Cre06.g310200
Cre17.g710300
Cre01.g061442
Cre02.g144350
Cre01.g009900	CDJ3
Cre08.g366000
Cre14.g609500
Cre01.g005850	FAP23
Cre14.g627433
Cre02.g077100
Cre02.g077850	FAP212
Cre12.g530400
Cre10.g460050	FLU
Cre10.g466050
Cre13.g588150
Cre14.g629600
Cre01.g029700
Cre02.g142146
Cre17.g719750
Cre05.g248300
Cre16.g693819
Cre16.g693600	FAP137
Cre17.g731800
Cre06.g289500
Cre13.g581850
Cre05.g241400
Cre10.g457100
Cre03.g146447
Cre06.g306350	FDX3
Cre10.g451752
Cre02.g118200
Cre17.g709450
Cre07.g320350	CDJ5
Cre07.g319500
Cre02.g099950
Cre07.g339750
Cre02.g094450
Cre17.g706400
Cre02.g141550
Cre10.g419750
Cre07.g352550	RDP3
Cre02.g107550	CVL2
Cre07.g325711
Cre02.g096200
Cre11.g467725
Cre05.g242600	CGL106
Cre17.g717950
Cre12.g553350	LCI6
Cre17.g696400	CLPS1
Cre16.g654050
Cre06.g270550
Cre13.g574500
Cre03.g193100
Cre03.g144947
Cre16.g682369
Cre06.g258100
Cre02.g095150
Cre11.g481600
Cre12.g494550
Cre12.g518800
Cre10.g456900
Cre06.g267700
Cre16.g678200
Cre12.g530350
Cre03.g145087
Cre10.g442950
Cre09.g408051
Cre13.g575400
Cre14.g613950
Cre11.g469350
Cre16.g693601
Cre02.g080600
Cre11.g467710
Cre08.g358552
Cre13.g581150
Cre16.g687000
Cre12.g485600
Cre04.g215050

## Sheet: Supp. DS2
Supplemental Data Set 2. Nitrogen deficiency module score gene list.
LocusID	Acronym
Cre14.g623650	ADH7
Cre03.g194700	AGL1
Cre08.g384750	AMA3
Cre07.g329050	AOC5
Cre12.g519000	ASB2
Cre16.g657800	CCD3
Cre03.g163950	CDO2
Cre03.g148250	CGL58
Cre03.g166650	CGLD3
Cre07.g329000	CPLD47
Cre02.g115450	CYG47
Cre12.g557750	DGTT1
Cre03.g190850	ECH1
Cre09.g414900	ELG41
Cre02.g096250	FMO9
Cre01.g053000	GPD2
Cre09.g403750	HAD6
Cre10.g436650	HEL45
Cre17.g727700	HEL65
Cre17.g713700	IAD2
Cre11.g477200	IFR1
Cre01.g012700	KCN6
Cre01.g012750	KCN7
Cre01.g012850	KCN8
Cre01.g012650	KCN9
Cre02.g114400	LAS2
Cre06.g260450	LCI20
Cre17.g706450	LIC3
Cre12.g498750	LIP2
Cre06.g272450	MBI1
Cre06.g311200	MFT21
Cre01.g016200	MLO4
Cre12.g500200	MPA2
Cre17.g727300	NFO2
Cre06.g303050	NIT3
Cre12.g517700	NYC1
Cre03.g202100	OPR18
Cre03.g171950	PEPC2
Cre06.g301806	PHC76
Cre02.g087800	PTK10
Cre16.g649600	PUF4
Cre10.g433500	PWR10
Cre14.g609500	PWR5
Cre03.g148700	PWR7
Cre14.g617200	RLS7
Cre07.g338150	RNP1
Cre12.g497500	SNE7
Cre14.g615350	THB2
Cre07.g341350	TRP11
Cre06.g260700	UAPA6
Cre10.g442600	XUV5
Cre10.g442800	XUV6
Cre01.g020200	NA
Cre01.g031500	NA
Cre01.g034342	NA
Cre01.g034350	NA
Cre01.g035650	NA
Cre01.g066600	NA
Cre01.g067500	NA
Cre02.g074400	NA
Cre02.g074850	NA
Cre02.g078800	NA
Cre02.g096700	NA
Cre02.g119450	NA
Cre02.g127850	NA
Cre02.g127852	NA
Cre02.g129622	NA
Cre02.g134750	NA
Cre03.g149050	NA
Cre03.g151400	NA
Cre03.g158850	NA
Cre03.g209500	NA
Cre05.g231450	NA
Cre05.g235950	NA
Cre05.g243354	NA
Cre06.g257200	NA
Cre06.g259000	NA
Cre06.g266200	NA
Cre06.g310950	NA
Cre07.g313250	NA
Cre07.g323800	NA
Cre07.g332250	NA
Cre07.g332276	NA
Cre07.g339450	NA
Cre07.g341250	NA
Cre07.g347000	NA
Cre08.g364550	NA
Cre08.g365950	NA
Cre08.g367900	NA
Cre08.g375650	NA
Cre08.g377550	NA
Cre08.g377850	NA
Cre08.g380800	NA
Cre09.g387950	NA
Cre09.g395600	NA
Cre09.g413150	NA
Cre09.g417400	NA
Cre10.g419150	NA
Cre10.g426100	NA
Cre10.g426150	NA
Cre10.g430800	NA
Cre10.g437200	NA
Cre10.g437250	NA
Cre10.g438700	NA
Cre10.g442250	NA
Cre10.g461851	NA
Cre11.g474600	NA
Cre11.g478456	NA
Cre12.g491450	NA
Cre12.g495950	NA
Cre12.g505100	NA
Cre12.g507200	NA
Cre12.g522250	NA
Cre12.g537227	NA
Cre12.g544600	NA
Cre12.g545050	NA
Cre12.g552700	NA
Cre12.g554900	NA
Cre12.g560600	NA
Cre13.g566750	NA
Cre13.g569600	NA
Cre13.g588271	NA
Cre13.g594050	NA
Cre13.g596700	NA
Cre13.g600650	NA
Cre13.g600700	NA
Cre13.g604100	NA
Cre14.g609900	NA
Cre14.g624800	NA
Cre14.g632700	NA
Cre14.g632860	NA
Cre15.g637000	NA
Cre15.g639550	NA
Cre16.g649425	NA
Cre16.g650000	NA
Cre16.g652800	NA
Cre16.g653850	NA
Cre16.g676550	NA
Cre16.g677100	NA
Cre16.g682500	NA
Cre16.g684850	NA
Cre17.g701000	NA
Cre17.g707750	NA
Cre17.g739350	NA
Cre20.g759450	NA
Cre26.g771900	NA
Cre28.g776300	NA
Cre32.g781000	NA
Cre62.g792750	NA
Cre69.g794150	NA

## Sheet: Supp. DS3
Supplemental Data Set 3. Nitrogen sufficiency module score gene list.
LocusID	Acronym
Cre03.g207800	ADH5
Cre02.g113400	BUG21
Cre17.g697300	CEP16
Cre12.g534450	CGL86
Cre12.g510400	CPLD30
Cre15.g636050	CPLD31
Cre11.g468750	CPLD48
Cre16.g687300	CPLD61
Cre08.g359600	CSE22
Cre13.g571500	CST2
Cre10.g434650	CTR3
Cre13.g603350	CYG56
Cre03.g174750	CYN26
Cre03.g189800	CYN38
Cre02.g116400	DII7
Cre11.g476850	DRC4
Cre02.g144450	FAP1
Cre02.g145850	FAP112
Cre12.g546100	FAP125
Cre14.g632350	FAP138
Cre06.g307900	FAP141
Cre11.g468850	FAP152
Cre08.g362100	FAP154
Cre05.g245500	FAP175
Cre10.g450450	FAP18
Cre08.g377350	FAP180
Cre12.g485000	FAP182
Cre10.g440950	FAP192
Cre14.g612750	FAP197
Cre07.g351650	FAP20
Cre14.g613550	FAP203
Cre01.g051050	FAP225
Cre17.g729850	FAP227
Cre02.g073500	FAP241
Cre14.g618750	FAP246
Cre16.g665850	FAP248
Cre10.g466650	FAP252
Cre04.g216250	FAP276
Cre03.g162850	FAP292
Cre08.g364950	FAP317
Cre06.g308000	FAP331
Cre01.g017650	FAP34
Cre12.g545850	FAP363
Cre11.g467950	FAP383
Cre12.g495550	FAP385
Cre12.g489750	FAP52
Cre03.g167600	FAP61
Cre07.g354551	FAP65
Cre12.g558700	FAP67
Cre01.g015850	FAP68
Cre12.g531800	FAP7
Cre06.g261900	FAP71
Cre06.g249900	FAP75
Cre08.g375050	FAP86
Cre10.g424250	FAP90
Cre13.g573500	FAP95
Cre11.g477100	FAP97
Cre12.g546550	FEA1
Cre16.g675550	FKB16-2
Cre16.g657250	GOX19
Cre09.g391450	HCP1
Cre09.g391650	HCP4
Cre14.g613600	HSP70H
Cre03.g199800	HYDA1
Cre06.g296750	HYDEF1
Cre06.g296700	HYDG1
Cre17.g703900	IFT172
Cre17.g705450	LCI26
Cre12.g508750	LHCA2
Cre10.g452050	LHCA4
Cre10.g425900	LHCA5
Cre16.g687900	LHCA7
Cre07.g344950	LHCA9
Cre17.g720250	LHCB4
Cre16.g673650	LHCB5
Cre03.g156900	LHCBM5
Cre10.g441550	MAM3B
Cre06.g303200	MAW7
Cre15.g641200	MCP28
Cre13.g605200	MMP29
Cre01.g025200	MMP4
Cre06.g268600	NAB1
Cre02.g113850	PBGD2
Cre10.g443500	PCD3
Cre03.g182551	PCY1
Cre02.g084450	PFH10
Cre03.g179500	PFH13
Cre02.g084400	PFH9
Cre17.g717950	PHC28
Cre05.g238650	PHC5
Cre11.g468800	PHC71
Cre06.g271200	PNO1
Cre07.g334550	PSAO1
Cre05.g243800	PSB27
Cre12.g550850	PSBP1
Cre16.g686750	PTA3
Cre06.g284600	RBD2
Cre02.g091700	RIB72
Cre12.g511050	RSP16
Cre07.g340400	RSP17
Cre10.g427300	RSP2
Cre16.g654300	RSP23
Cre12.g544000	RSP5
Cre05.g242550	RSP6
Cre07.g330200	RSP9
Cre06.g256250	TEF14
Cre16.g655750	TEK1
Cre06.g269050	TIC62
Cre10.g420550	TSP4
Cre01.g013700	VDAC1
Cre12.g488450	VSP3
Cre12.g557050	YGG2
Cre07.g355100	ZIP1
Cre01.g024450	NA
Cre01.g033300	NA
Cre01.g036100	NA
Cre01.g042200	NA
Cre01.g045200	NA
Cre01.g062600	NA
Cre01.g065950	NA
Cre01.g069700	NA
Cre01.g072600	NA
Cre02.g079450	NA
Cre02.g079650	NA
Cre02.g087150	NA
Cre02.g101700	NA
Cre02.g107950	NA
Cre02.g112266	NA
Cre02.g117179	NA
Cre02.g126050	NA
Cre02.g127250	NA
Cre02.g130000	NA
Cre02.g130400	NA
Cre02.g132800	NA
Cre02.g139950	NA
Cre03.g155250	NA
Cre03.g163266	NA
Cre03.g163400	NA
Cre03.g166800	NA
Cre03.g201500	NA
Cre05.g231200	NA
Cre05.g240450	NA
Cre06.g298500	NA
Cre06.g308650	NA
Cre07.g334150	NA
Cre07.g346950	NA
Cre08.g378376	NA
Cre09.g388250	NA
Cre10.g433950	NA
Cre10.g447700	NA
Cre11.g467350	NA
Cre11.g471300	NA
Cre11.g471500	NA
Cre11.g471700	NA
Cre11.g471950	NA
Cre11.g473750	NA
Cre11.g479550	NA
Cre11.g482000	NA
Cre12.g503900	NA
Cre12.g506550	NA
Cre12.g507800	NA
Cre12.g540300	NA
Cre12.g541400	NA
Cre12.g542569	NA
Cre13.g562900	NA
Cre13.g563475	NA
Cre13.g567350	NA
Cre13.g570850	NA
Cre13.g572600	NA
Cre13.g580000	NA
Cre13.g587550	NA
Cre13.g593750	NA
Cre13.g597600	NA
Cre13.g598000	NA
Cre13.g598900	NA
Cre13.g602450	NA
Cre15.g638400	NA
Cre16.g652000	NA
Cre16.g661000	NA
Cre16.g673050	NA
Cre16.g677650	NA
Cre16.g679700	NA
Cre16.g680700	NA
Cre17.g697500	NA
Cre17.g706600	NA
Cre17.g707600	NA
Cre17.g709973	NA
Cre17.g712742	NA
Cre17.g721200	NA
Cre18.g749750	NA
Cre18.g750300	NA
Cre18.g750800	NA
Cre19.g752550	NA
Cre22.g763250	NA
Cre23.g766250	NA
Cre26.g772632	NA
Cre26.g773000	NA
Cre28.g776950	NA
Cre29.g778950	NA
Cre31.g780650	NA

## Sheet: Supp. DS4
Supplemental Data Set 4. Chloroplast ribosomal protein gene (RPG) module score gene list.
LocusID	Acronym
Cre48.g761197	Cre48.g761197
Cre10.g440050	CSP41A
Cre10.g435800	CSP41B
Cre12.g519180	EFT1a
Cre02.g088900	PRPL1
Cre06.g272850	PRPL10
Cre10.g423650	PRPL11
Cre06.g264350	PRPL13
Cre14.g612450	PRPL15
Cre02.g108850	PRPL17
Cre01.g052100	PRPL18
Cre17.g734450	PRPL19
Cre06.g299000	PRPL21
Cre13.g580850	PRPL22
Cre16.g652550	PRPL24
Cre06.g300800	PRPL27
Cre06.g265800	PRPL28
Cre06.g259850	PRPL29
Cre08.g365400	PRPL31
Cre07.g352850	PRPL32
Cre10.g462950	PRPL33
Cre01.g030050	PRPL34
Cre04.g217932	PRPL35
Cre11.g479500	PRPL4
Cre09.g415950	PRPL6
Cre13.g581650	PRPL7
Cre12.g556050	PRPL9
Cre09.g394750	PRPS1
Cre03.g195650	PRPS10
Cre12.g493950	PRPS13
Cre06.g264300	PRPS15
Cre12.g494450	PRPS16
Cre02.g118950	PRPS17
Cre12.g494750	PRPS20
Cre01.g017300	PRPS21
Cre16.g659950	PRPS5
Cre12.g520600	PRPS6
Cre05.g237450	PSRP1
Cre02.g083950	PSRP3
Cre09.g391208	PSRP4
Cre06.g308533	PSRP6

## Sheet: Supp. DS5
Supplemental Data Set 5. Cytosolic ribosomal protein gene (RPG) module score gene list.
LocusID	Acronym
Cre11.g467578	Cre11.g467578
Cre13.g573351	Cre13.g573351
Cre09.g388200	RPL10
Cre02.g101350	RPL10A
Cre01.g027000	RPL11
Cre12.g528750	RPL12
Cre14.g630100	RPL13
Cre12.g532550	RPL13A
Cre17.g701200	RPL14
Cre02.g091100	RPL15
Cre13.g568900	RPL17
Cre12.g512600	RPL18
Cre01.g047750	RPL18A
Cre02.g075700	RPL19
Cre06.g278135	RPL21
Cre07.g357850	RPL22
Cre04.g211800	RPL23
Cre06.g282500	RPL23A
Cre09.g391097	RPL24
Cre01.g040000	RPL26
Cre17.g701650	RPL27
Cre02.g115200	RPL27A
Cre03.g207050	RPL29
Cre10.g417700	RPL3
Cre10.g420750	RPL30
Cre12.g489153	RPL31
Cre06.g289550	RPL32
Cre16.g661050	RPL34
Cre14.g617900	RPL35
Cre10.g459250	RPL35A
Cre12.g484050	RPL36
Cre06.g310700	RPL36A
Cre10.g430400	RPL37
Cre06.g257150	RPL37A
Cre07.g325746	RPL38
Cre09.g397697	RPL4
Cre01.g007051	RPL40
Cre14.g621450	RPL5
Cre01.g011000	RPL6
Cre12.g537800	RPL7
Cre12.g529651	RPL7A
Cre06.g249250	RPL7AE
Cre12.g535851	RPL8
Cre12.g494050	RPL9
Cre12.g520500	RPP0
Cre17.g738300	RPP1
Cre02.g143050	RPP2
Cre09.g411100	RPS10
Cre12.g514500	RPS11
Cre07.g331900	RPS13
Cre11.g480150	RPS14
Cre08.g360900	RPS15
Cre12.g498250	RPS17
Cre06.g272950	RPS18
Cre02.g106600	RPS19
Cre01.g039250	RPS2
Cre03.g203450	RPS21
Cre12.g504200	RPS23
Cre10.g456200	RPS24
Cre08.g382500	RPS25
Cre16.g682300	RPS26
Cre06.g273600	RPS27A
Cre12.g529400	RPS27E1
Cre02.g145250	RPS27E2
Cre12.g510450	RPS28
Cre08.g358556	RPS29
Cre02.g102250	RPS3
Cre16.g666301	RPS30
Cre13.g568650	RPS3A
Cre06.g308250	RPS4
Cre06.g290950	RPS5
Cre09.g400650	RPS6
Cre12.g498900	RPS7
Cre06.g272800	RPS8
Cre08.g359750	RPS9
Cre10.g432800	RPSA

## Sheet: Supp. DS6
Supplemental Data Set 6. Mitochondrial ribosomal protein gene (RPG) module score gene list.
LocusID	Acronym
Cre06.g278090	MRPL1
Cre17.g722200	MRPL11
Cre09.g405200	MRPL13
Cre12.g550650	MRPL14
Cre11.g476800	MRPL15
Cre06.g278224	MRPL16
Cre03.g181350	MRPL17
Cre07.g322500	MRPL19
Cre07.g348850	MRPL2
Cre01.g052350	MRPL20
Cre09.g388550	MRPL21
Cre05.g242950	MRPL22
Cre17.g727350	MRPL23
Cre01.g022250	MRPL3
Cre05.g234659	MRPL30
Cre09.g388150	MRPL36
Cre12.g520400	MRPL4
Cre06.g270650	MRPL43
Cre02.g117300	MRPL45
Cre03.g193550	MRPL46
Cre13.g588310	MRPL47
Cre12.g546000	MRPL54
Cre06.g293700	MRPL7
Cre06.g288400	MRPS11
Cre02.g144400	MRPS12
Cre16.g674350	MRPS13
Cre17.g726300	MRPS14
Cre17.g731250	MRPS15
Cre07.g337800	MRPS17
Cre09.g388282	MRPS18
Cre08.g375250	MRPS19
Cre14.g614950	MRPS2
Cre06.g283350	MRPS34
Cre12.g558000	MRPS6
Cre14.g618700	MRPS7
Cre02.g106750	MRPS9

## Sheet: Supp. DS7
Supplemental Data Set 7. Lipid biosynthesis module score gene list.
LocusID	Acronym
Cre01.g063200	ACP1
Cre13.g577100	ACP2
Cre12.g519100	ACX1
Cre17.g715250	BCC1
Cre01.g037850	BCC2
Cre08.g359350	BCR1
Cre12.g484000	BCX1
Cre07.g324200	BTA1
Cre01.g045900	DGAT1
Cre13.g583600	DGD1
Cre12.g557750	DGTT1
Cre02.g121200	DGTT2
Cre06.g299050	DGTT3
Cre03.g205050	DGTT4
Cre02.g079050	DGTT5
Cre12.g539000	ECT1
Cre06.g294950	ENR1
Cre12.g538450	EPT1
Cre06.g291600	ETK1
Cre17.g701700	FAB2
Cre13.g593950	FAD1 (FAD2b)
Cre17.g711150	FAD2 (FAD2a)
Cre01.g037700	FAD3
Cre09.g397250	FAD5A
Cre03.g210450	FAD5B
Cre03.g209800	FAD5C
Cre03.g209600	FAD5D
Cre13.g590500	FAD6 (DES6)
Cre01.g038600	FAD7
Cre06.g256750	FAT1
Cre02.g143000	GPA1 (PLSB1)
Cre06.g273250	GPA2
Cre02.g135450	GPA3
Cre12.g511150	GPD1
Cre01.g053000	GPD2
Cre01.g053150	GPD3
Cre10.g421700	GPD4
Cre03.g208050	HAD1
Cre03.g180250	INO1
Cre03.g172000	KAR1
Cre22.g765250	KAS1
Cre07.g335300	KAS2
Cre10.g438050	KAS3
Cre07.g312400	KDG1
Cre05.g240000	KDG2
Cre07.g325550	KDG3
Cre03.g182050	LCS1
Cre13.g566650	LCS2
Cre14.g621650	MCT1
Cre13.g585300	MGD1
Cre12.g506600	PAH1
Cre05.g230900	PAP1
Cre05.g240000	PAP2
Cre03.g186200	PCT1
Cre12.g489050	PCT2
Cre02.g106400	PDAT1
Cre03.g168700	PGP1
Cre10.g438100	PGP2
Cre06.g271400	PGP3
Cre10.g419800	PIS1
Cre06.g250200	SAS1 (METM)
Cre01.g038250	SDC1
Cre16.g656400	SQD1
Cre01.g038550	SQD2
Cre16.g689150	SQD3
Cre03.g150050	NA
Cre06.g272400	NA
Cre06.g295250	NA
Cre06.g295250	NA
Cre06.g310200	NA

## Sheet: Supp. DS8
Supplemental Data Set 8. Cell division module score gene list.
LocusID	Acronym
Cre12.g540927	MCM1
Cre07.g338000	MCM2
Cre06.g295700	MCM3
Cre07.g316850	MCM4
Cre01.g023150	MCM5
Cre03.g178650	MCM6
Cre10.g455850	MCM7
Cre16.g665950	MCM8
Cre07.g351400	MCM10
Cre10.g455600	ORC1
Cre03.g199400	ORC2
Cre17.g744247	ORC3
Cre17.g726500	ORC4
Cre07.g355200	ORC5
Cre06.g285650	ORC6
Cre03.g161050	GINS1
Cre01.g029100	PSF2
Cre06.g251750	GINS3
Cre09.g393600	SLD5
Cre04.g214350	POLA1
Cre01.g017450	POLA2
Cre07.g312350	POLA4
Cre06.g293000	PRI2
Cre01.g015250	POLD1
Cre08.g374050	POLD2
Cre03.g179961	POLE1
Cre10.g424200	POLE2
Cre12.g521200	RFC1
Cre07.g337150	RFC2
Cre16.g679950	RFC3
Cre06.g251800	RFC4
Cre12.g527300	RFC5
Cre06.g270250	CDC45
Cre06.g292850	CDC6
Cre03.g163300	CDT1
Cre12.g515850	PCNA
Cre02.g143600	FEE1
Cre12.g492950	RIR1
Cre12.g491050	RIR2
Cre01.g009250	TOP2
Cre12.g515900	TOPBP1
Cre07.g325716	DNA Ligase
Cre12.g528200	DNA2
Cre03.g145687	FEN1
Cre17.g701350	RNaseH2A
Cre13.g561900	RNaseH2A_2
Cre10.g465900	CDKA1
Cre08.g372550	CDKB1
Cre03.g207900	CYCA1
Cre08.g370401	CYCB1
Cre10.g466200	CYCAB1
Cre07.g323000	DP1
Cre01.g052300	E2F1
Cre13.g572950	E2FR1
Cre06.g255450	MAT3
Cre11.g467772	CYCD1
Cre06.g289750	CYCD2
Cre06.g284350	CYCD3
Cre09.g414416	CYCD4
Cre15.g635800	SMC1
Cre10.g445650	SMC3
Cre16.g684155	DCC1
Cre17.g736400	SCC3
Cre16.g686950	CTF18
Cre06.g281750	CTF8
Cre06.g278269	SCC2
Cre02.g086650	SMC2
Cre12.g493400	SMC4
Cre10.g432500	CAP D2
Cre10.g440300	SMC5A
Cre10.g440200	SMC5B
Cre12.g525050	SMC6A
Cre12.g525100	SMC6B
Cre03.g181650	NSE1
Cre04.g215650	NSE4
Cre13.g579100	APC1
Cre10.g460532	APC2
Cre17.g740510	APC3/CDC27
Cre12.g556650	APC4
Cre01.g034650	APC5
Cre13.g562950	APC6
Cre16.g681578	APC8
Cre13.g571850	APC10
Cre13.g590900	APC11
Cre03.g186900	APC13
Cre09.g399911	CDC20
Cre09.g406851	CDH1
Cre17.g718850	RFA1/RPA70A
Cre02.g100000	RFA2/RPA30
Cre16.g651000	RFA3/RPA70B
Cre07.g354301	RDP1
Cre01.g024850	RDP2
Cre07.g352550	RDP3
Cre05.g247400	RDP4
Cre05.g247450	RDP5
Cre03.g180350	CKS1/NSG16
Cre09.g388000	CDKD1 (CAK)
Cre07.g355250	WEE1
Cre01.g029200	ESP1
Cre03.g190050	POLO

## Sheet: Supp. DS9
Supplemental Data Set 9. Photosynthesis module score gene list.
LocusID	Acronym
Photosystem 1
Cre05.g238332	PSAD
Cre10.g420350	PSAE
Cre09.g412100	PSAF
Cre12.g560950	PSAG
Cre07.g330250	PSAH
Cre03.g165100	PSAI
Cre17.g724300	PSAK
Cre12.g486300	PSAL
Cre02.g082500	PSAN
Cre07.g334550	PSAO
Photosystem 2
Cre09.g396213	PSBO
Cre12.g550850	PSBP1
Cre08.g372450	PSBQ
Cre06.g261000	PSBR
Cre02.g082750	PSBX
Cre10.g452100	PSBY2
b6f
Cre11.g467689	PETC
Cre12.g546150	PETM
Cre16.g650100	PETN
Cre12.g558900	PETO
Chlorophyll biosynthesis
Cre02.g091050	ALAD1
Cre16.g663900	PBGD1
Cre09.g409100	UPS1
Cre11.g467700	UPD1
Cre02.g076300	UPD2
Cre02.g073700	UPD3
Cre02.g085450	CPX1
Cre02.g092600	CPX2
Cre09.g396300	PPX1
Cre10.g423500	HMO1
Cre05.g246800	GUN4
Cre05.g242000	CHLD
Cre06.g306300	CHLI1
Cre12.g510800	CHLI2
Cre12.g498550	CHLM
Cre12.g510050	CTH1
Cre07.g346050	CRD1
Cre01.g015350	POR1
Cre01.g042800	DVR1
Cre06.g294750	CHLG
Photosystem1
Cre06.g259900	ATPC
Cre11.g467569	ATPD
Cre11.g481450	ATPG
Cre01.g066917	LHCBM1
Cre12.g548400	LHCBM2
Cre04.g232104	LHCBM3
Cre06.g283950	LHCBM4
Cre03.g156900	LHCBM5
Cre06.g285250	LHCBM6
Cre12.g548950	LHCBM7
Cre06.g284250	LHCBM8
Cre06.g284200	LHCBM9
Cre06.g283050	LHCA1
Cre12.g508750	LHCA2
Cre11.g467573	LHCA3
Cre10.g452050	LHCA4
Cre10.g425900	LHCA5
Cre06.g278213	LHCA6
Cre16.g687900	LHCA7
Cre06.g272650	LHCA8
Cre07.g344950	LHCA9
Cre17.g720250	LHCB4
Cre16.g673650	LHCB5
M factors
PSII (psaA)
Cre09.g394150	RAA1
Cre16.g665750	RAA2
Cre12.g531050	RAA3
Cre09.g388400	Rat1
Cre09.g388372	Rat2
PSII
Cre09.g416200	MBB1
Cre10.g456300	MBD1 NAC2
Cre06.g272450	MBI1
b6f
Cre08.g358250	MCA1
Cre11.g476100	MCD1
Cre10.g429400	MCG
ATP syn
Cre14.g614550	MDB1
Cre03.g194850	MDH1
T factors
PSI
Cre07.g348800	TAB1
Cre17.g702500	TAB2
PSII
Cre13.g578750	TBA1
Cre09.g388356	TBC2
b6f
Cre09.g415500	TCA1
ATP syn
Cre08.g358350	TDA1
Cre09.g389615	Mac1 (PsaC)
Cre07.g348800	TAB1 (PsaB)
Cre17.g702500	TAB2 (PsaB)

## Sheet: Supp. DS10
Supplemental Data Set 10. Diurnal phase for high-confidence rhythmic genes.
LocusID	Diurnal Phase
Cre02.g095049	0
Cre02.g111550	0
Cre03.g155900	0
Cre04.g222700	0
Cre06.g278293	0
Cre10.g447200	0
Cre10.g465200	0
Cre11.g479600	0
Cre12.g505800	0
Cre12.g520750	0
Cre12.g520800	0
Cre12.g548700	0
Cre13.g604000	0
Cre15.g634750	0
Cre16.g653900	0
Cre16.g686600	0
Cre30.g758297	0
Cre02.g074437	0
Cre02.g094150	0
Cre06.g305302	0
Cre07.g355300	0
Cre10.g445700	0
Cre02.g095051	0
Cre02.g145451	0
Cre03.g157200	0
Cre06.g281563	0
Cre13.g583600	0
Cre14.g628000	0
Cre14.g630763	0
Cre16.g689550	0
Cre09.g391356	0
Cre12.g527000	0
Cre17.g702351	0
Cre17.g705200	0
Cre08.g383400	0
Cre12.g488351	0
Cre03.g202900	0
Cre03.g203850	0
Cre03.g145787	0
Cre06.g304650	0
Cre07.g313950	0
Cre07.g333050	0
Cre09.g406400	0
Cre10.g464550	0
Cre13.g565200	0
Cre02.g118400	0
Cre16.g691351	0
Cre13.g579350	0
Cre02.g077451	0
Cre05.g235450	0
Cre01.g052200	0
Cre04.g225250	0
Cre16.g648700	0
Cre08.g378850	0
Cre02.g078750	0
Cre06.g310100	0
Cre08.g375600	0
Cre12.g523816	0
Cre13.g581500	0
Cre15.g635250	0
Cre01.g043850	0
Cre02.g086550	0
Cre03.g149550	0
Cre04.g217971	0
Cre12.g523800	0
Cre16.g654850	0
Cre16.g654992	0
Cre17.g708850	0
Cre16.g654600	0
Cre02.g073176	0
Cre02.g086300	0
Cre03.g159150	0
Cre03.g165250	0
Cre03.g170850	0
Cre04.g227568	0
Cre07.g325759	0
Cre08.g373300	0
Cre09.g395400	0
Cre10.g453050	0
Cre13.g592000	0
Cre14.g622100	0
Cre17.g702250	0
Cre17.g708050	0
Cre16.g688078	0
Cre17.g723850	0
Cre01.g001200	0
Cre03.g145167	0
Cre03.g171424	0
Cre03.g194900	0
Cre04.g224450	0
Cre04.g226700	0
Cre05.g241350	0
Cre05.g246150	0
Cre06.g278230	0
Cre06.g290450	0
Cre09.g413450	0
Cre10.g443300	0
Cre10.g457750	0
Cre10.g462350	0
Cre11.g467678	0
Cre12.g516851	0
Cre12.g529850	0
Cre13.g562800	0
Cre14.g630750	0
Cre16.g685250	0
Cre17.g702900	0
Cre17.g702950	0
Cre17.g720261	0
Cre17.g721950	0
Cre17.g745797	0
Cre01.g054000	0
Cre02.g092750	0
Cre04.g224915	0
Cre04.g227050	0
Cre06.g278164	0
Cre06.g284550	0
Cre07.g323550	0
Cre07.g326700	0
Cre11.g476450	0
Cre12.g516333	0
Cre01.g046250	0
Cre02.g074737	0
Cre02.g118050	0
Cre02.g143487	0
Cre03.g198200	0
Cre03.g201450	0
Cre05.g242100	0
Cre07.g319350	0
Cre07.g325739	0
Cre09.g387912	0
Cre09.g402960	0
Cre10.g418500	0
Cre10.g425350	0
Cre10.g427800	0
Cre11.g467536	0
Cre11.g480600	0
Cre13.g568550	0
Cre15.g643703	0
Cre16.g675150	0
Cre16.g677050	0
Cre16.g680588	0
Cre17.g717300	0
Cre17.g721000	0
Cre17.g729550	0
Cre19.g750697	0
Cre05.g234638	0
Cre07.g330800	0
Cre17.g720600	0
Cre17.g739700	0
Cre01.g000300	0
Cre01.g018400	0
Cre01.g025050	0
Cre01.g059252	0
Cre02.g095091	0
Cre02.g095130	0
Cre02.g102650	0
Cre02.g111014	0
Cre02.g111029	0
Cre02.g111050	0
Cre03.g150101	0
Cre03.g171179	0
Cre03.g181050	0
Cre05.g240700	0
Cre06.g270050	0
Cre07.g322450	0
Cre07.g344771	0
Cre07.g346000	0
Cre09.g389700	0
Cre09.g412940	0
Cre09.g415750	0
Cre10.g437800	0
Cre12.g516400	0
Cre12.g529250	0
Cre13.g603250	0
Cre14.g621850	0
Cre14.g633150	0
Cre15.g637150	0
Cre16.g649433	0
Cre16.g694000	0
Cre17.g733100	0
Cre17.g744647	0
Cre02.g102776	0
Cre07.g355100	0
Cre14.g622550	0
Cre01.g006301	0
Cre01.g025850	0
Cre02.g096300	0
Cre02.g103900	0
Cre03.g193500	0
Cre03.g194950	0
Cre03.g207250	0
Cre04.g223500	0
Cre05.g234200	0
Cre06.g282300	0
Cre06.g309200	0
Cre07.g331650	0
Cre07.g335050	0
Cre09.g387900	0
Cre09.g404700	0
Cre09.g412050	0
Cre12.g548901	0
Cre14.g621351	0
Cre15.g643740	0
Cre17.g698903	0
Cre17.g743307	0
Cre30.g758247	0
Cre15.g643384	0
Cre01.g006352	0
Cre01.g054050	0
Cre02.g143187	0
Cre03.g157600	0
Cre04.g228925	0
Cre07.g320500	0
Cre07.g352300	0
Cre09.g394400	0
Cre11.g467730	0
Cre11.g479100	0
Cre12.g536800	0
Cre12.g540650	0
Cre13.g571200	0
Cre13.g582755	0
Cre16.g684450	0
Cre16.g689376	0
Cre06.g278298	0
Cre21.g752247	0
Cre01.g010950	0.5
Cre02.g073350	0.5
Cre02.g095117	0.5
Cre03.g202600	0.5
Cre05.g241636	0.5
Cre09.g403151	0.5
Cre12.g489900	0.5
Cre12.g550500	0.5
Cre12.g553000	0.5
Cre17.g716650	0.5
Cre02.g074400	0.5
Cre06.g303850	0.5
Cre06.g305350	0.5
Cre07.g317350	0.5
Cre09.g399030	0.5
Cre02.g095048	0.5
Cre02.g099550	0.5
Cre03.g150350	0.5
Cre06.g284800	0.5
Cre07.g319701	0.5
Cre09.g397550	0.5
Cre16.g681100	0.5
Cre02.g095144	0.5
Cre08.g373000	0.5
Cre09.g394288	0.5
Cre09.g401441	0.5
Cre13.g570951	0.5
Cre01.g036300	0.5
Cre02.g095090	0.5
Cre03.g212977	0.5
Cre06.g266300	0.5
Cre06.g275600	0.5
Cre09.g408825	0.5
Cre11.g467676	0.5
Cre14.g609500	0.5
Cre15.g636350	0.5
Cre16.g688633	0.5
Cre01.g046600	0.5
Cre06.g290050	0.5
Cre01.g001700	0.5
Cre02.g085050	0.5
Cre02.g097800	0.5
Cre06.g311500	0.5
Cre01.g023400	0.5
Cre02.g075850	0.5
Cre06.g305700	0.5
Cre09.g396624	0.5
Cre16.g686850	0.5
Cre09.g388850	0.5
Cre13.g583350	0.5
Cre02.g097500	0.5
Cre13.g567200	0.5
Cre03.g203300	0.5
Cre04.g217850	0.5
Cre04.g217913	0.5
Cre14.g618450	0.5
Cre01.g012850	0.5
Cre01.g029400	0.5
Cre01.g053450	0.5
Cre03.g159016	0.5
Cre06.g278132	0.5
Cre06.g285300	0.5
Cre11.g467682	0.5
Cre16.g649000	0.5
Cre17.g709800	0.5
Cre17.g718500	0.5
Cre06.g260850	0.5
Cre08.g367600	0.5
Cre11.g477050	0.5
Cre14.g631451	0.5
Cre01.g012750	0.5
Cre01.g035100	0.5
Cre02.g114900	0.5
Cre02.g142226	0.5
Cre03.g163600	0.5
Cre06.g278158	0.5
Cre06.g293800	0.5
Cre06.g301100	0.5
Cre07.g319310	0.5
Cre12.g496950	0.5
Cre12.g547302	0.5
Cre13.g588650	0.5
Cre15.g635950	0.5
Cre16.g665100	0.5
Cre01.g013801	0.5
Cre06.g278233	0.5
Cre09.g387541	0.5
Cre13.g565484	0.5
Cre19.g750497	0.5
Cre02.g105800	0.5
Cre03.g150900	0.5
Cre03.g184450	0.5
Cre04.g217991	0.5
Cre07.g326150	0.5
Cre08.g358530	0.5
Cre08.g381950	0.5
Cre09.g393062	0.5
Cre09.g396200	0.5
Cre09.g397882	0.5
Cre10.g466450	0.5
Cre12.g551501	0.5
Cre12.g557503	0.5
Cre13.g590010	0.5
Cre15.g635000	0.5
Cre16.g678550	0.5
Cre16.g692901	0.5
Cre02.g142667	0.5
Cre03.g172700	0.5
Cre17.g720300	0.5
Cre17.g739100	0.5
Cre02.g099879	0.5
Cre02.g117000	0.5
Cre03.g155001	0.5
Cre03.g178550	0.5
Cre04.g228800	0.5
Cre05.g234976	0.5
Cre06.g285100	0.5
Cre09.g387208	0.5
Cre12.g511600	0.5
Cre14.g627300	0.5
Cre15.g635300	0.5
Cre20.g751697	0.5
Cre07.g319850	0.5
Cre01.g004800	0.5
Cre01.g055500	0.5
Cre02.g086150	0.5
Cre11.g481150	0.5
Cre16.g656150	0.5
Cre17.g716750	0.5
Cre01.g055000	0.5
Cre01.g030750	1
Cre01.g039300	1
Cre01.g048650	1
Cre05.g248550	1
Cre06.g253200	1
Cre09.g403350	1
Cre09.g416850	1
Cre11.g483100	1
Cre16.g666334	1
Cre17.g728450	1
Cre03.g209953	1
Cre08.g374400	1
Cre10.g435800	1
Cre12.g547200	1
Cre01.g014800	1
Cre02.g075200	1
Cre02.g085550	1
Cre03.g145347	1
Cre03.g146087	1
Cre06.g251450	1
Cre06.g281250	1
Cre06.g298200	1
Cre07.g348040	1
Cre07.g354500	1
Cre08.g361050	1
Cre08.g364650	1
Cre08.g372250	1
Cre09.g387282	1
Cre09.g395100	1
Cre09.g401404	1
Cre10.g429601	1
Cre10.g433700	1
Cre10.g435550	1
Cre10.g459350	1
Cre10.g462500	1
Cre11.g467718	1
Cre11.g481500	1
Cre12.g534100	1
Cre14.g620750	1
Cre16.g687050	1
Cre04.g217200	1
Cre08.g358554	1
Cre12.g512200	1
Cre13.g565270	1
Cre14.g609950	1
Cre16.g685050	1
Cre17.g733150	1
Cre01.g052400	1
Cre03.g163250	1
Cre04.g228750	1
Cre06.g278216	1
Cre06.g278280	1
Cre07.g350500	1
Cre08.g358535	1
Cre09.g389578	1
Cre12.g485850	1
Cre12.g508852	1
Cre12.g521000	1
Cre13.g571800	1
Cre14.g628900	1
Cre16.g665750	1
Cre16.g688600	1
Cre17.g729750	1
Cre17.g733174	1
Cre04.g211750	1
Cre04.g232502	1
Cre06.g298650	1
Cre02.g091950	1
Cre02.g092200	1
Cre02.g108250	1
Cre06.g283900	1
Cre10.g442450	1
Cre13.g584800	1
Cre09.g400849	1
Cre10.g431250	1
Cre02.g096700	1
Cre17.g742600	1
Cre02.g081700	1
Cre09.g405900	1
Cre11.g481104	1
Cre12.g507559	1
Cre05.g236802	1
Cre09.g404201	1
Cre17.g732350	1
Cre16.g686250	1
Cre02.g112050	1
Cre06.g301900	1
Cre10.g437150	1
Cre06.g263800	1
Cre17.g725200	1
Cre12.g549400	1
Cre10.g458100	1
Cre13.g563850	1
Cre16.g658526	1
Cre08.g373366	1
Cre12.g541150	1
Cre01.g025700	1
Cre03.g160350	1
Cre03.g182950	1
Cre08.g376200	1
Cre13.g587000	1
Cre02.g077800	1
Cre16.g689050	1
Cre17.g721450	1
Cre01.g052000	1
Cre03.g179200	1
Cre07.g334950	1
Cre07.g344150	1
Cre10.g427950	1
Cre13.g563733	1
Cre13.g572250	1
Cre13.g572272	1
Cre13.g583898	1
Cre01.g027600	1
Cre01.g038200	1
Cre08.g364800	1
Cre08.g368700	1
Cre09.g386758	1
Cre09.g415200	1
Cre12.g515500	1
Cre02.g093550	1
Cre02.g117050	1
Cre03.g145107	1
Cre09.g400450	1
Cre09.g402404	1
Cre12.g513350	1
Cre12.g546650	1
Cre13.g579582	1
Cre16.g674150	1
Cre09.g405150	1
Cre10.g441450	1
Cre13.g580550	1
Cre14.g618400	1
Cre16.g684900	1
Cre02.g144750	1
Cre03.g185250	1
Cre06.g278148	1
Cre08.g364862	1
Cre13.g602700	1
Cre16.g681354	1
Cre17.g723500	1
Cre02.g144002	1
Cre06.g278255	1
Cre07.g315200	1
Cre07.g342650	1
Cre08.g358350	1
Cre09.g391578	1
Cre10.g428678	1
Cre10.g450254	1
Cre16.g680850	1
Cre17.g719450	1
Cre03.g192350	1
Cre03.g194500	1
Cre03.g205585	1
Cre04.g213150	1
Cre04.g213152	1
Cre06.g292050	1
Cre06.g298300	1
Cre07.g325761	1
Cre09.g396438	1
Cre10.g452950	1
Cre10.g462600	1
Cre11.g467632	1
Cre11.g468362	1
Cre12.g494550	1
Cre12.g510200	1
Cre12.g539181	1
Cre14.g624450	1
Cre14.g632176	1
Cre16.g665700	1
Cre17.g703550	1
Cre04.g217909	1
Cre09.g412880	1
Cre11.g467633	1
Cre02.g077925	1
Cre02.g103250	1
Cre03.g155950	1
Cre03.g167200	1
Cre03.g185850	1
Cre04.g221500	1
Cre06.g278140	1
Cre06.g303150	1
Cre09.g390152	1
Cre10.g418650	1
Cre10.g464900	1
Cre11.g468100	1
Cre12.g524700	1
Cre13.g607200	1
Cre14.g612800	1
Cre14.g614550	1
Cre15.g634500	1
Cre16.g655400	1
Cre17.g697950	1
Cre03.g213201	1
Cre07.g325744	1
Cre12.g507200	1
Cre13.g562150	1
Cre14.g613800	1
Cre16.g676537	1
Cre17.g729450	1
Cre02.g076250	1
Cre08.g371566	1
Cre09.g412600	1
Cre10.g424050	1
Cre10.g449200	1
Cre12.g521150	1
Cre13.g605750	1
Cre15.g636896	1
Cre01.g023500	1
Cre09.g393284	1
Cre16.g652200	1
Cre01.g002234	1.5
Cre01.g009025	1.5
Cre01.g030700	1.5
Cre01.g055408	1.5
Cre01.g070932	1.5
Cre02.g147300	1.5
Cre04.g227500	1.5
Cre06.g259200	1.5
Cre06.g260750	1.5
Cre06.g271850	1.5
Cre06.g294950	1.5
Cre07.g333535	1.5
Cre08.g378950	1.5
Cre09.g391801	1.5
Cre09.g403750	1.5
Cre09.g415600	1.5
Cre10.g429400	1.5
Cre10.g452450	1.5
Cre12.g515950	1.5
Cre12.g534900	1.5
Cre01.g016200	1.5
Cre02.g095129	1.5
Cre03.g212641	1.5
Cre05.g243000	1.5
Cre06.g300500	1.5
Cre09.g394510	1.5
Cre13.g564900	1.5
Cre14.g610550	1.5
Cre15.g635717	1.5
Cre01.g002250	1.5
Cre01.g029750	1.5
Cre01.g050500	1.5
Cre02.g084000	1.5
Cre02.g085350	1.5
Cre05.g248300	1.5
Cre06.g261150	1.5
Cre06.g265100	1.5
Cre06.g277500	1.5
Cre06.g308533	1.5
Cre07.g337516	1.5
Cre07.g339750	1.5
Cre08.g360850	1.5
Cre08.g367350	1.5
Cre08.g372300	1.5
Cre09.g389250	1.5
Cre09.g396846	1.5
Cre10.g421600	1.5
Cre10.g435050	1.5
Cre11.g476100	1.5
Cre12.g494750	1.5
Cre12.g537100	1.5
Cre12.g547000	1.5
Cre13.g571560	1.5
Cre13.g575000	1.5
Cre16.g676550	1.5
Cre16.g684150	1.5
Cre17.g703400	1.5
Cre06.g286450	1.5
Cre08.g361250	1.5
Cre09.g388430	1.5
Cre09.g394325	1.5
Cre10.g459950	1.5
Cre13.g584775	1.5
Cre14.g629400	1.5
Cre16.g673001	1.5
Cre17.g696400	1.5
Cre02.g092250	1.5
Cre02.g111650	1.5
Cre02.g114400	1.5
Cre03.g210513	1.5
Cre04.g225050	1.5
Cre06.g251250	1.5
Cre06.g251716	1.5
Cre06.g260450	1.5
Cre06.g261200	1.5
Cre06.g263850	1.5
Cre06.g264300	1.5
Cre06.g275050	1.5
Cre06.g277200	1.5
Cre07.g325720	1.5
Cre07.g351600	1.5
Cre09.g388319	1.5
Cre09.g393900	1.5
Cre09.g401900	1.5
Cre09.g415500	1.5
Cre11.g479500	1.5
Cre12.g501550	1.5
Cre12.g503300	1.5
Cre12.g525650	1.5
Cre12.g532000	1.5
Cre13.g574200	1.5
Cre13.g575400	1.5
Cre13.g588700	1.5
Cre14.g612450	1.5
Cre14.g620350	1.5
Cre14.g625901	1.5
Cre16.g652550	1.5
Cre16.g692004	1.5
Cre17.g697406	1.5
Cre17.g740950	1.5
Cre03.g206200	1.5
Cre10.g456300	1.5
Cre16.g674179	1.5
Cre01.g029500	1.5
Cre02.g076600	1.5
Cre02.g142146	1.5
Cre03.g151550	1.5
Cre03.g179000	1.5
Cre04.g225700	1.5
Cre04.g229450	1.5
Cre05.g239300	1.5
Cre06.g273700	1.5
Cre06.g303251	1.5
Cre06.g304400	1.5
Cre07.g352075	1.5
Cre08.g367700	1.5
Cre08.g373583	1.5
Cre09.g390134	1.5
Cre10.g419050	1.5
Cre10.g427400	1.5
Cre10.g448100	1.5
Cre11.g468500	1.5
Cre12.g500650	1.5
Cre12.g505100	1.5
Cre12.g528700	1.5
Cre13.g565650	1.5
Cre13.g568300	1.5
Cre14.g624350	1.5
Cre15.g643550	1.5
Cre17.g698650	1.5
Cre17.g720950	1.5
Cre01.g027700	1.5
Cre43.g760547	1.5
Cre01.g038250	1.5
Cre02.g140921	1.5
Cre04.g222800	1.5
Cre06.g283750	1.5
Cre06.g310450	1.5
Cre08.g363400	1.5
Cre08.g379550	1.5
Cre09.g411150	1.5
Cre09.g411200	1.5
Cre10.g443950	1.5
Cre16.g658000	1.5
Cre17.g698400	1.5
Cre17.g713850	1.5
Cre17.g740300	1.5
Cre13.g570851	1.5
Cre13.g604905	1.5
Cre07.g325760	1.5
Cre11.g467672	1.5
Cre01.g038100	1.5
Cre02.g110650	1.5
Cre03.g205950	1.5
Cre01.g066187	1.5
Cre03.g190281	1.5
Cre03.g203121	1.5
Cre04.g227400	1.5
Cre09.g388208	1.5
Cre10.g421900	1.5
Cre03.g174476	1.5
Cre01.g052450	1.5
Cre03.g144144	1.5
Cre16.g668150	1.5
Cre17.g709700	1.5
Cre12.g542800	1.5
Cre13.g566450	1.5
Cre01.g022350	1.5
Cre09.g400330	1.5
Cre02.g142600	1.5
Cre09.g396698	1.5
Cre12.g538050	1.5
Cre01.g050050	1.5
Cre02.g146000	1.5
Cre10.g441200	1.5
Cre10.g447700	1.5
Cre12.g541250	1.5
Cre14.g618900	1.5
Cre02.g113350	1.5
Cre09.g401182	1.5
Cre10.g459050	1.5
Cre12.g493903	1.5
Cre12.g496300	1.5
Cre13.g592550	1.5
Cre02.g076900	1.5
Cre02.g143400	1.5
Cre04.g217400	1.5
Cre07.g344172	1.5
Cre16.g655750	1.5
Cre16.g663250	1.5
Cre04.g221200	1.5
Cre08.g371700	1.5
Cre16.g669250	1.5
Cre01.g049132	1.5
Cre01.g052601	1.5
Cre02.g105400	1.5
Cre03.g144364	1.5
Cre03.g199000	1.5
Cre04.g225750	1.5
Cre05.g233550	1.5
Cre06.g276400	1.5
Cre06.g277150	1.5
Cre09.g392319	1.5
Cre09.g404250	1.5
Cre10.g417850	1.5
Cre10.g430750	1.5
Cre10.g454450	1.5
Cre10.g454900	1.5
Cre12.g501400	1.5
Cre13.g585301	1.5
Cre16.g685750	1.5
Cre17.g712400	1.5
Cre17.g720450	1.5
Cre01.g055477	1.5
Cre01.g064362	1.5
Cre03.g205921	1.5
Cre07.g339150	1.5
Cre08.g358572	1.5
Cre01.g000033	1.5
Cre01.g052550	1.5
Cre02.g146150	1.5
Cre03.g158050	1.5
Cre03.g172250	1.5
Cre06.g302350	1.5
Cre08.g358570	1.5
Cre08.g360801	1.5
Cre08.g373100	1.5
Cre08.g376150	1.5
Cre09.g399350	1.5
Cre09.g403250	1.5
Cre10.g444300	1.5
Cre12.g486900	1.5
Cre13.g579550	1.5
Cre14.g618100	1.5
Cre17.g718950	1.5
Cre01.g051000	1.5
Cre02.g100050	1.5
Cre07.g313250	1.5
Cre01.g001550	1.5
Cre02.g074758	1.5
Cre02.g142266	1.5
Cre03.g154900	1.5
Cre06.g301650	1.5
Cre08.g364775	1.5
Cre08.g385350	1.5
Cre12.g506600	1.5
Cre17.g715000	1.5
Cre17.g734564	1.5
Cre01.g009101	1.5
Cre02.g083065	1.5
Cre05.g246551	1.5
Cre10.g461700	1.5
Cre11.g479900	1.5
Cre12.g511150	1.5
Cre16.g665800	1.5
Cre01.g014100	2
Cre02.g077951	2
Cre03.g146547	2
Cre04.g219851	2
Cre04.g230438	2
Cre07.g314450	2
Cre08.g358250	2
Cre08.g382400	2
Cre10.g440250	2
Cre13.g581850	2
Cre15.g639050	2
Cre16.g663400	2
Cre12.g532200	2
Cre14.g612950	2
Cre15.g643600	2
Cre16.g649700	2
Cre16.g652100	2
Cre01.g006150	2
Cre01.g017300	2
Cre02.g081400	2
Cre02.g101900	2
Cre02.g108850	2
Cre03.g162900	2
Cre06.g259850	2
Cre06.g264350	2
Cre06.g300050	2
Cre07.g345600	2
Cre07.g356800	2
Cre08.g358580	2
Cre08.g365400	2
Cre09.g389689	2
Cre09.g415950	2
Cre11.g468050	2
Cre11.g477400	2
Cre12.g507150	2
Cre12.g519180	2
Cre12.g520600	2
Cre12.g533550	2
Cre12.g556050	2
Cre13.g562650	2
Cre13.g578451	2
Cre14.g620951	2
Cre14.g629500	2
Cre16.g670500	2
Cre16.g673617	2
Cre17.g728950	2
Cre48.g761197	2
Cre02.g143550	2
Cre03.g144987	2
Cre03.g160000	2
Cre03.g182300	2
Cre06.g251600	2
Cre06.g262601	2
Cre06.g293300	2
Cre07.g313350	2
Cre15.g635200	2
Cre16.g649750	2
Cre16.g664251	2
Cre43.g760497	2
Cre01.g014050	2
Cre01.g030050	2
Cre01.g050100	2
Cre01.g052100	2
Cre02.g083950	2
Cre02.g084550	2
Cre02.g088900	2
Cre02.g101150	2
Cre02.g118450	2
Cre02.g118950	2
Cre03.g167400	2
Cre03.g195650	2
Cre03.g202100	2
Cre06.g249750	2
Cre06.g265800	2
Cre06.g272850	2
Cre06.g278223	2
Cre06.g278249	2
Cre06.g279500	2
Cre06.g294000	2
Cre06.g299000	2
Cre07.g318551	2
Cre07.g335400	2
Cre07.g346250	2
Cre08.g358540	2
Cre08.g358576	2
Cre08.g368900	2
Cre08.g372850	2
Cre09.g389450	2
Cre09.g390986	2
Cre09.g393950	2
Cre10.g423650	2
Cre10.g462950	2
Cre11.g476325	2
Cre12.g487700	2
Cre12.g493950	2
Cre12.g494450	2
Cre12.g499700	2
Cre12.g509650	2
Cre12.g510850	2
Cre12.g560550	2
Cre13.g570400	2
Cre13.g577100	2
Cre13.g581650	2
Cre13.g606050	2
Cre14.g624650	2
Cre14.g627444	2
Cre14.g627488	2
Cre16.g668100	2
Cre16.g672385	2
Cre16.g673852	2
Cre17.g729800	2
Cre17.g733162	2
Cre17.g734450	2
Cre03.g164000	2
Cre04.g221550	2
Cre09.g389319	2
Cre13.g572401	2
Cre16.g653850	2
Cre17.g721400	2
Cre01.g004300	2
Cre02.g097400	2
Cre02.g109950	2
Cre03.g169650	2
Cre03.g207800	2
Cre04.g217932	2
Cre06.g251150	2
Cre06.g307551	2
Cre06.g310500	2
Cre07.g320450	2
Cre07.g331962	2
Cre07.g356900	2
Cre08.g384250	2
Cre09.g390600	2
Cre09.g395288	2
Cre10.g434750	2
Cre10.g449100	2
Cre12.g558550	2
Cre13.g583050	2
Cre16.g652600	2
Cre17.g739426	2
Cre03.g182750	2
Cre05.g239550	2
Cre03.g144164	2
Cre03.g190650	2
Cre03.g205900	2
Cre06.g310350	2
Cre07.g320400	2
Cre07.g340200	2
Cre09.g389900	2
Cre09.g396363	2
Cre10.g444550	2
Cre11.g467784	2
Cre13.g583550	2
Cre16.g686300	2
Cre16.g687750	2
Cre17.g740323	2
Cre02.g116650	2
Cre01.g004450	2
Cre02.g095750	2
Cre06.g272400	2
Cre10.g434950	2
Cre12.g556802	2
Cre13.g581050	2
Cre06.g260550	2
Cre07.g348600	2
Cre14.g617450	2
Cre09.g396289	2
Cre13.g582600	2
Cre02.g106100	2
Cre12.g543303	2
Cre02.g081750	2
Cre16.g649100	2
Cre03.g150950	2
Cre09.g397586	2
Cre03.g206600	2
Cre06.g308450	2
Cre03.g190000	2
Cre12.g522100	2
Cre10.g465500	2
Cre14.g613950	2
Cre17.g712250	2
Cre08.g365027	2
Cre16.g677550	2
Cre01.g032800	2
Cre13.g579500	2
Cre14.g628950	2
Cre07.g339850	2
Cre18.g749397	2
Cre02.g073900	2
Cre16.g684250	2
Cre02.g081950	2
Cre03.g201850	2
Cre12.g514600	2
Cre13.g571700	2
Cre04.g231222	2
Cre11.g467793	2
Cre12.g492650	2
Cre17.g717100	2
Cre17.g741450	2
Cre02.g119250	2
Cre03.g194517	2
Cre04.g218750	2
Cre06.g282651	2
Cre06.g298400	2
Cre06.g302305	2
Cre07.g331401	2
Cre09.g394621	2
Cre09.g394750	2
Cre10.g462550	2
Cre12.g521500	2
Cre12.g550550	2
Cre13.g579200	2
Cre12.g542750	2
Cre03.g189200	2
Cre07.g319650	2
Cre13.g580850	2
Cre14.g614300	2
Cre16.g659950	2
Cre16.g692452	2
Cre09.g409350	2
Cre01.g040350	2.5
Cre03.g159500	2.5
Cre06.g278193	2.5
Cre10.g427850	2.5
Cre12.g533000	2.5
Cre01.g044250	2.5
Cre02.g096800	2.5
Cre02.g147900	2.5
Cre06.g278091	2.5
Cre08.g359700	2.5
Cre10.g429750	2.5
Cre12.g502350	2.5
Cre12.g509500	2.5
Cre12.g513800	2.5
Cre01.g025551	2.5
Cre02.g111200	2.5
Cre03.g198050	2.5
Cre05.g246376	2.5
Cre06.g278162	2.5
Cre07.g344350	2.5
Cre08.g380000	2.5
Cre09.g406200	2.5
Cre11.g467711	2.5
Cre13.g577352	2.5
Cre01.g016528	2.5
Cre01.g040500	2.5
Cre02.g114050	2.5
Cre03.g180250	2.5
Cre03.g205550	2.5
Cre05.g246553	2.5
Cre07.g320550	2.5
Cre12.g529950	2.5
Cre13.g572450	2.5
Cre14.g611800	2.5
Cre16.g650350	2.5
Cre16.g657750	2.5
Cre17.g746697	2.5
Cre01.g006100	2.5
Cre02.g073950	2.5
Cre02.g075600	2.5
Cre02.g079600	2.5
Cre02.g082877	2.5
Cre02.g083750	2.5
Cre02.g091400	2.5
Cre02.g095097	2.5
Cre02.g095104	2.5
Cre02.g101800	2.5
Cre03.g149300	2.5
Cre03.g196950	2.5
Cre04.g212350	2.5
Cre05.g237000	2.5
Cre05.g239100	2.5
Cre06.g257050	2.5
Cre06.g258733	2.5
Cre06.g263289	2.5
Cre06.g278251	2.5
Cre06.g284700	2.5
Cre06.g300800	2.5
Cre07.g314150	2.5
Cre07.g327079	2.5
Cre07.g341850	2.5
Cre07.g346750	2.5
Cre07.g347500	2.5
Cre07.g352450	2.5
Cre07.g352800	2.5
Cre07.g355900	2.5
Cre08.g358547	2.5
Cre08.g365950	2.5
Cre09.g393876	2.5
Cre09.g408851	2.5
Cre10.g433000	2.5
Cre11.g478128	2.5
Cre12.g487100	2.5
Cre12.g491450	2.5
Cre12.g513950	2.5
Cre12.g519100	2.5
Cre12.g552851	2.5
Cre13.g562750	2.5
Cre13.g602350	2.5
Cre14.g610400	2.5
Cre14.g629650	2.5
Cre14.g631950	2.5
Cre16.g662150	2.5
Cre16.g670850	2.5
Cre16.g689871	2.5
Cre16.g690767	2.5
Cre17.g736000	2.5
Cre17.g742500	2.5
Cre02.g087600	2.5
Cre03.g173350	2.5
Cre09.g399100	2.5
Cre12.g547351	2.5
Cre13.g570350	2.5
Cre16.g675300	2.5
Cre17.g743547	2.5
Cre01.g041950	2.5
Cre02.g082825	2.5
Cre02.g088500	2.5
Cre02.g098650	2.5
Cre03.g145527	2.5
Cre03.g148950	2.5
Cre03.g187950	2.5
Cre04.g215000	2.5
Cre04.g217953	2.5
Cre04.g219787	2.5
Cre04.g229850	2.5
Cre05.g241639	2.5
Cre06.g292650	2.5
Cre07.g313050	2.5
Cre07.g328075	2.5
Cre07.g341600	2.5
Cre08.g372000	2.5
Cre08.g376850	2.5
Cre09.g395650	2.5
Cre09.g410650	2.5
Cre10.g439400	2.5
Cre10.g448051	2.5
Cre10.g458500	2.5
Cre11.g482150	2.5
Cre12.g498350	2.5
Cre12.g504000	2.5
Cre12.g514050	2.5
Cre12.g535400	2.5
Cre14.g625350	2.5
Cre16.g677600	2.5
Cre17.g697900	2.5
Cre24.g755197	2.5
Cre01.g000150	2.5
Cre01.g004500	2.5
Cre01.g042850	2.5
Cre01.g048450	2.5
Cre02.g095085	2.5
Cre02.g104900	2.5
Cre04.g211850	2.5
Cre04.g217550	2.5
Cre05.g236150	2.5
Cre06.g262650	2.5
Cre06.g278350	2.5
Cre06.g286350	2.5
Cre06.g290350	2.5
Cre06.g299050	2.5
Cre06.g306601	2.5
Cre06.g311750	2.5
Cre08.g369150	2.5
Cre08.g378700	2.5
Cre08.g384500	2.5
Cre08.g385951	2.5
Cre09.g397031	2.5
Cre09.g398252	2.5
Cre10.g427700	2.5
Cre10.g461900	2.5
Cre12.g502200	2.5
Cre12.g502251	2.5
Cre12.g525700	2.5
Cre12.g546000	2.5
Cre12.g551850	2.5
Cre13.g587050	2.5
Cre13.g588000	2.5
Cre14.g609450	2.5
Cre14.g619750	2.5
Cre14.g622750	2.5
Cre16.g649250	2.5
Cre16.g673550	2.5
Cre16.g683550	2.5
Cre17.g726000	2.5
Cre17.g726350	2.5
Cre17.g737050	2.5
Cre02.g085100	2.5
Cre11.g483200	2.5
Cre01.g034050	2.5
Cre02.g085750	2.5
Cre03.g201332	2.5
Cre04.g232602	2.5
Cre06.g261500	2.5
Cre06.g273100	2.5
Cre07.g327450	2.5
Cre07.g328226	2.5
Cre11.g467652	2.5
Cre12.g556600	2.5
Cre12.g558150	2.5
Cre13.g564000	2.5
Cre13.g570600	2.5
Cre14.g619300	2.5
Cre14.g627850	2.5
Cre16.g678100	2.5
Cre16.g679250	2.5
Cre16.g687301	2.5
Cre09.g395065	2.5
Cre01.g021600	2.5
Cre06.g266900	2.5
Cre09.g399650	2.5
Cre10.g428350	2.5
Cre11.g467722	2.5
Cre12.g519300	2.5
Cre09.g401700	2.5
Cre12.g505050	2.5
Cre06.g263450	2.5
Cre16.g649550	2.5
Cre16.g687518	2.5
Cre02.g092050	2.5
Cre07.g331100	2.5
Cre16.g686800	2.5
Cre16.g686622	2.5
Cre17.g725301	2.5
Cre02.g106550	2.5
Cre06.g251650	2.5
Cre07.g340250	2.5
Cre16.g687854	2.5
Cre03.g165050	2.5
Cre10.g420561	2.5
Cre14.g633789	2.5
Cre05.g238687	2.5
Cre13.g579598	2.5
Cre04.g232006	2.5
Cre08.g371751	2.5
Cre09.g415300	2.5
Cre09.g404750	2.5
Cre03.g192050	2.5
Cre04.g216811	2.5
Cre10.g424700	2.5
Cre02.g075050	2.5
Cre06.g258700	2.5
Cre06.g291850	2.5
Cre10.g428650	2.5
Cre16.g672650	2.5
Cre17.g707700	2.5
Cre16.g659850	2.5
Cre20.g751747	2.5
Cre03.g152600	2.5
Cre04.g217963	2.5
Cre01.g003751	3
Cre02.g143467	3
Cre03.g182700	3
Cre07.g328850	3
Cre11.g468200	3
Cre08.g377150	3
Cre10.g437350	3
Cre10.g453400	3
Cre10.g459200	3
Cre12.g560700	3
Cre16.g652150	3
Cre03.g165000	3
Cre05.g240650	3
Cre10.g457900	3
Cre01.g033250	3
Cre02.g120250	3
Cre04.g228150	3
Cre11.g467781	3
Cre14.g629840	3
Cre17.g698150	3
Cre01.g000850	3
Cre01.g010848	3
Cre01.g010864	3
Cre01.g023787	3
Cre01.g054150	3
Cre01.g055350	3
Cre02.g093450	3
Cre02.g095128	3
Cre02.g142353	3
Cre03.g188700	3
Cre03.g205100	3
Cre05.g238322	3
Cre06.g306350	3
Cre07.g334600	3
Cre08.g379000	3
Cre08.g385800	3
Cre10.g424650	3
Cre12.g492450	3
Cre12.g508853	3
Cre12.g517150	3
Cre12.g517900	3
Cre12.g533351	3
Cre13.g578650	3
Cre13.g583400	3
Cre14.g621200	3
Cre14.g627150	3
Cre14.g632000	3
Cre15.g635350	3
Cre16.g659050	3
Cre16.g671000	3
Cre17.g702150	3
Cre17.g734612	3
Cre02.g107750	3
Cre06.g288700	3
Cre08.g358539	3
Cre09.g390678	3
Cre09.g395550	3
Cre09.g395732	3
Cre12.g552750	3
Cre16.g674650	3
Cre16.g681750	3
Cre17.g721500	3
Cre01.g031100	3
Cre01.g034950	3
Cre01.g054350	3
Cre02.g076000	3
Cre02.g080200	3
Cre02.g091000	3
Cre03.g146167	3
Cre03.g155200	3
Cre03.g158500	3
Cre03.g161400	3
Cre03.g179050	3
Cre03.g201050	3
Cre04.g217900	3
Cre06.g308850	3
Cre07.g328250	3
Cre07.g329000	3
Cre07.g344500	3
Cre07.g354301	3
Cre08.g359350	3
Cre08.g380201	3
Cre09.g388356	3
Cre09.g393173	3
Cre09.g411950	3
Cre10.g430800	3
Cre10.g436400	3
Cre10.g456650	3
Cre11.g482450	3
Cre12.g511700	3
Cre12.g514400	3
Cre12.g524500	3
Cre12.g546027	3
Cre12.g546050	3
Cre12.g554103	3
Cre13.g569700	3
Cre13.g588150	3
Cre14.g626800	3
Cre15.g640901	3
Cre16.g682013	3
Cre17.g702500	3
Cre17.g734200	3
Cre18.g748447	3
Cre05.g238250	3
Cre05.g240225	3
Cre07.g345700	3
Cre12.g490350	3
Cre01.g016750	3
Cre01.g016850	3
Cre01.g052050	3
Cre02.g095086	3
Cre02.g115150	3
Cre03.g145967	3
Cre03.g167051	3
Cre03.g207041	3
Cre03.g213649	3
Cre05.g242400	3
Cre06.g250100	3
Cre06.g257850	3
Cre06.g260200	3
Cre06.g269801	3
Cre06.g277450	3
Cre06.g278129	3
Cre06.g278154	3
Cre06.g278246	3
Cre06.g286050	3
Cre07.g325400	3
Cre07.g334800	3
Cre08.g359650	3
Cre08.g369000	3
Cre08.g375900	3
Cre08.g383150	3
Cre09.g386912	3
Cre09.g396250	3
Cre09.g397250	3
Cre09.g399552	3
Cre09.g402700	3
Cre10.g433650	3
Cre10.g436450	3
Cre10.g438650	3
Cre10.g449350	3
Cre10.g459700	3
Cre12.g493000	3
Cre12.g503800	3
Cre12.g504150	3
Cre12.g528450	3
Cre12.g551100	3
Cre13.g565260	3
Cre13.g581150	3
Cre14.g620300	3
Cre14.g626700	3
Cre15.g635998	3
Cre16.g672100	3
Cre17.g722450	3
Cre17.g726450	3
Cre17.g731050	3
Cre08.g358538	3
Cre12.g484200	3
Cre01.g038850	3
Cre02.g085800	3
Cre02.g086500	3
Cre02.g090500	3
Cre03.g145567	3
Cre03.g158600	3
Cre03.g176325	3
Cre03.g183300	3
Cre05.g235950	3
Cre06.g282550	3
Cre07.g321200	3
Cre07.g325715	3
Cre08.g358571	3
Cre10.g440450	3
Cre10.g444100	3
Cre11.g481250	3
Cre12.g537641	3
Cre16.g653650	3
Cre17.g729950	3
Cre17.g732850	3
Cre36.g759597	3
Cre01.g055465	3
Cre06.g302800	3
Cre16.g656750	3
Cre03.g193800	3
Cre03.g194650	3
Cre03.g196250	3
Cre03.g205050	3
Cre05.g242350	3
Cre05.g244750	3
Cre07.g337800	3
Cre10.g438150	3
Cre13.g580050	3
Cre13.g586750	3
Cre16.g650625	3
Cre16.g662902	3
Cre16.g690050	3
Cre17.g700000	3
Cre02.g119500	3
Cre01.g005850	3
Cre10.g431100	3
Cre14.g617400	3
Cre16.g685165	3
Cre17.g700950	3
Cre06.g308350	3
Cre13.g589800	3
Cre01.g040450	3
Cre06.g249350	3
Cre06.g286550	3
Cre06.g306050	3
Cre10.g428200	3
Cre12.g528300	3
Cre12.g531550	3
Cre04.g222300	3
Cre07.g351050	3
Cre16.g693202	3
Cre04.g225950	3
Cre12.g495750	3
Cre06.g298100	3
Cre06.g253300	3
Cre12.g494000	3
Cre12.g517000	3
Cre12.g527500	3
Cre06.g263250	3
Cre17.g713900	3
Cre07.g350900	3
Cre06.g259100	3
Cre12.g511350	3
Cre01.g042450	3
Cre17.g737350	3
Cre03.g156850	3
Cre02.g095044	3
Cre04.g218200	3
Cre07.g326750	3
Cre08.g364000	3
Cre11.g467673	3
Cre03.g203730	3
Cre02.g085257	3
Cre02.g085400	3
Cre14.g616550	3
Cre02.g107550	3
Cre17.g702600	3
Cre08.g385150	3
Cre05.g248000	3
Cre08.g364751	3
Cre01.g000500	3.5
Cre01.g025100	3.5
Cre05.g239067	3.5
Cre09.g400441	3.5
Cre17.g712300	3.5
Cre02.g103850	3.5
Cre03.g144204	3.5
Cre03.g206452	3.5
Cre08.g375150	3.5
Cre14.g608990	3.5
Cre16.g690350	3.5
Cre17.g716050	3.5
Cre01.g037150	3.5
Cre02.g142352	3.5
Cre05.g246552	3.5
Cre06.g272450	3.5
Cre06.g300650	3.5
Cre06.g304000	3.5
Cre08.g368950	3.5
Cre09.g400478	3.5
Cre12.g489001	3.5
Cre12.g511900	3.5
Cre13.g566400	3.5
Cre17.g732050	3.5
Cre26.g756997	3.5
Cre03.g174850	3.5
Cre03.g183850	3.5
Cre09.g407501	3.5
Cre11.g467683	3.5
Cre12.g540150	3.5
Cre16.g686285	3.5
Cre01.g032500	3.5
Cre02.g084350	3.5
Cre02.g105650	3.5
Cre02.g143450	3.5
Cre03.g152800	3.5
Cre03.g171950	3.5
Cre03.g172000	3.5
Cre03.g176350	3.5
Cre03.g193100	3.5
Cre03.g203793	3.5
Cre04.g217050	3.5
Cre05.g241450	3.5
Cre05.g242502	3.5
Cre05.g245101	3.5
Cre05.g245102	3.5
Cre06.g280650	3.5
Cre06.g294600	3.5
Cre07.g313550	3.5
Cre07.g323850	3.5
Cre07.g329750	3.5
Cre08.g364550	3.5
Cre08.g381516	3.5
Cre10.g429200	3.5
Cre10.g439000	3.5
Cre10.g460050	3.5
Cre11.g479750	3.5
Cre12.g484000	3.5
Cre12.g500450	3.5
Cre12.g508000	3.5
Cre12.g522500	3.5
Cre12.g546600	3.5
Cre15.g634550	3.5
Cre16.g668600	3.5
Cre16.g681900	3.5
Cre16.g682100	3.5
Cre16.g695950	3.5
Cre17.g716800	3.5
Cre03.g185550	3.5
Cre06.g267600	3.5
Cre09.g394547	3.5
Cre12.g543052	3.5
Cre13.g573250	3.5
Cre13.g590500	3.5
Cre01.g000350	3.5
Cre01.g003376	3.5
Cre01.g006950	3.5
Cre01.g014000	3.5
Cre01.g014600	3.5
Cre01.g017350	3.5
Cre01.g023850	3.5
Cre01.g028600	3.5
Cre01.g030000	3.5
Cre01.g038500	3.5
Cre01.g038600	3.5
Cre01.g045902	3.5
Cre01.g052350	3.5
Cre02.g074100	3.5
Cre02.g078939	3.5
Cre02.g085450	3.5
Cre02.g114100	3.5
Cre03.g145207	3.5
Cre03.g145727	3.5
Cre03.g156600	3.5
Cre03.g158000	3.5
Cre03.g169900	3.5
Cre03.g187450	3.5
Cre03.g188300	3.5
Cre03.g199535	3.5
Cre03.g202850	3.5
Cre03.g206350	3.5
Cre03.g206929	3.5
Cre03.g207150	3.5
Cre04.g214545	3.5
Cre04.g222850	3.5
Cre04.g231026	3.5
Cre05.g242000	3.5
Cre05.g246800	3.5
Cre06.g259050	3.5
Cre06.g259900	3.5
Cre06.g260250	3.5
Cre06.g265900	3.5
Cre06.g274650	3.5
Cre06.g275300	3.5
Cre06.g278167	3.5
Cre06.g278262	3.5
Cre06.g278263	3.5
Cre06.g303700	3.5
Cre06.g306300	3.5
Cre06.g307300	3.5
Cre07.g316050	3.5
Cre07.g319226	3.5
Cre07.g319250	3.5
Cre07.g319600	3.5
Cre07.g322500	3.5
Cre07.g323500	3.5
Cre07.g329250	3.5
Cre07.g348800	3.5
Cre07.g355150	3.5
Cre08.g367800	3.5
Cre08.g380300	3.5
Cre08.g383702	3.5
Cre08.g384600	3.5
Cre08.g384650	3.5
Cre09.g389615	3.5
Cre09.g393210	3.5
Cre09.g393913	3.5
Cre09.g407801	3.5
Cre09.g416200	3.5
Cre10.g429150	3.5
Cre10.g430150	3.5
Cre10.g436050	3.5
Cre10.g439350	3.5
Cre10.g445050	3.5
Cre10.g451752	3.5
Cre10.g457950	3.5
Cre11.g467569	3.5
Cre11.g467700	3.5
Cre11.g475050	3.5
Cre11.g481450	3.5
Cre11.g481550	3.5
Cre12.g487400	3.5
Cre12.g490500	3.5
Cre12.g494600	3.5
Cre12.g494850	3.5
Cre12.g508850	3.5
Cre12.g510800	3.5
Cre12.g515700	3.5
Cre12.g541352	3.5
Cre12.g542100	3.5
Cre13.g563150	3.5
Cre13.g568600	3.5
Cre13.g580300	3.5
Cre13.g580350	3.5
Cre13.g582201	3.5
Cre14.g615950	3.5
Cre14.g619950	3.5
Cre14.g623700	3.5
Cre14.g628200	3.5
Cre16.g648000	3.5
Cre16.g653550	3.5
Cre16.g663900	3.5
Cre16.g675250	3.5
Cre16.g686400	3.5
Cre16.g695250	3.5
Cre17.g701700	3.5
Cre17.g702200	3.5
Cre17.g712000	3.5
Cre17.g724600	3.5
Cre17.g733650	3.5
Cre17.g739550	3.5
Cre08.g372950	3.5
Cre16.g686501	3.5
Cre01.g003150	3.5
Cre01.g016150	3.5
Cre01.g021050	3.5
Cre01.g022250	3.5
Cre01.g030650	3.5
Cre01.g030900	3.5
Cre01.g032750	3.5
Cre02.g079100	3.5
Cre02.g091050	3.5
Cre02.g105700	3.5
Cre02.g114250	3.5
Cre03.g145587	3.5
Cre03.g170450	3.5
Cre03.g171500	3.5
Cre03.g197650	3.5
Cre03.g204800	3.5
Cre04.g216650	3.5
Cre04.g218650	3.5
Cre04.g225400	3.5
Cre05.g242950	3.5
Cre05.g248600	3.5
Cre06.g261350	3.5
Cre06.g278160	3.5
Cre06.g278231	3.5
Cre06.g278264	3.5
Cre06.g288900	3.5
Cre06.g289500	3.5
Cre06.g293582	3.5
Cre06.g295250	3.5
Cre09.g412300	3.5
Cre10.g429800	3.5
Cre11.g467575	3.5
Cre12.g497653	3.5
Cre12.g498700	3.5
Cre12.g500200	3.5
Cre12.g518150	3.5
Cre12.g551500	3.5
Cre12.g551950	3.5
Cre14.g625000	3.5
Cre16.g666000	3.5
Cre16.g684950	3.5
Cre17.g699900	3.5
Cre17.g722800	3.5
Cre16.g677150	3.5
Cre01.g000250	3.5
Cre01.g021200	3.5
Cre02.g080600	3.5
Cre02.g085300	3.5
Cre03.g154550	3.5
Cre03.g201776	3.5
Cre04.g217955	3.5
Cre04.g217959	3.5
Cre04.g219300	3.5
Cre05.g234652	3.5
Cre06.g278225	3.5
Cre07.g323650	3.5
Cre07.g338250	3.5
Cre08.g358526	3.5
Cre08.g362150	3.5
Cre09.g389430	3.5
Cre10.g433600	3.5
Cre10.g438550	3.5
Cre12.g513750	3.5
Cre13.g574950	3.5
Cre13.g581801	3.5
Cre13.g604300	3.5
Cre14.g629800	3.5
Cre16.g683707	3.5
Cre17.g711050	3.5
Cre17.g734961	3.5
Cre02.g110300	3.5
Cre12.g484150	3.5
Cre13.g569275	3.5
Cre01.g048550	3.5
Cre02.g074700	3.5
Cre02.g089000	3.5
Cre03.g159581	3.5
Cre03.g177250	3.5
Cre03.g182500	3.5
Cre04.g220850	3.5
Cre06.g250250	3.5
Cre06.g250902	3.5
Cre06.g253753	3.5
Cre06.g303171	3.5
Cre08.g364450	3.5
Cre09.g404350	3.5
Cre13.g606500	3.5
Cre16.g686958	3.5
Cre17.g705850	3.5
Cre01.g015600	3.5
Cre01.g051466	3.5
Cre03.g189400	3.5
Cre06.g251100	3.5
Cre12.g507950	3.5
Cre12.g558750	3.5
Cre01.g027800	3.5
Cre02.g098450	3.5
Cre07.g349700	3.5
Cre09.g388282	3.5
Cre09.g405800	3.5
Cre10.g429100	3.5
Cre12.g507800	3.5
Cre13.g603900	3.5
Cre16.g680900	3.5
Cre12.g523500	3.5
Cre13.g572732	3.5
Cre01.g055469	3.5
Cre01.g063997	3.5
Cre04.g226450	3.5
Cre05.g244550	3.5
Cre09.g392616	3.5
Cre12.g497500	3.5
Cre03.g158750	3.5
Cre06.g278203	3.5
Cre12.g520550	3.5
Cre12.g547450	3.5
Cre02.g143250	3.5
Cre03.g178450	3.5
Cre06.g276250	3.5
Cre12.g541650	3.5
Cre02.g087200	3.5
Cre03.g202450	3.5
Cre11.g476200	3.5
Cre03.g208609	3.5
Cre04.g231614	3.5
Cre02.g083600	3.5
Cre06.g280950	3.5
Cre14.g616700	3.5
Cre42.g760447	3.5
Cre02.g119150	3.5
Cre09.g413400	3.5
Cre17.g696950	3.5
Cre17.g707800	3.5
Cre05.g248250	3.5
Cre07.g315432	3.5
Cre07.g316725	3.5
Cre14.g612633	3.5
Cre16.g676085	3.5
Cre07.g317250	3.5
Cre10.g451450	3.5
Cre13.g568316	3.5
Cre06.g297700	3.5
Cre10.g430300	3.5
Cre04.g229300	4
Cre06.g284100	4
Cre12.g530850	4
Cre03.g150600	4
Cre03.g184600	4
Cre06.g271400	4
Cre07.g334900	4
Cre08.g362250	4
Cre16.g671700	4
Cre08.g358555	4
Cre09.g406250	4
Cre12.g513400	4
Cre17.g726850	4
Cre07.g346672	4
Cre07.g355650	4
Cre17.g732400	4
Cre17.g740000	4
Cre01.g027500	4
Cre01.g039650	4
Cre02.g143000	4
Cre03.g168700	4
Cre06.g278247	4
Cre06.g307500	4
Cre07.g341950	4
Cre08.g368550	4
Cre09.g398289	4
Cre10.g423050	4
Cre11.g477625	4
Cre16.g660300	4
Cre16.g689535	4
Cre11.g483150	4
Cre01.g021800	4
Cre01.g037850	4
Cre01.g040300	4
Cre01.g048102	4
Cre02.g095133	4
Cre02.g099850	4
Cre03.g154600	4
Cre03.g175700	4
Cre03.g201439	4
Cre05.g234663	4
Cre06.g257650	4
Cre07.g334350	4
Cre07.g342900	4
Cre08.g382545	4
Cre08.g382850	4
Cre11.g467680	4
Cre11.g475700	4
Cre12.g487500	4
Cre14.g621650	4
Cre16.g674890	4
Cre16.g676250	4
Cre16.g679300	4
Cre17.g713674	4
Cre17.g715250	4
Cre02.g093017	4
Cre06.g269752	4
Cre10.g439700	4
Cre12.g534800	4
Cre13.g591050	4
Cre16.g693650	4
Cre01.g015350	4
Cre01.g037200	4
Cre01.g053850	4
Cre01.g055151	4
Cre02.g085900	4
Cre02.g106050	4
Cre03.g144184	4
Cre03.g171300	4
Cre03.g174350	4
Cre03.g184550	4
Cre03.g194200	4
Cre03.g195200	4
Cre03.g205300	4
Cre04.g214657	4
Cre04.g220600	4
Cre05.g237050	4
Cre06.g251900	4
Cre06.g266383	4
Cre06.g266416	4
Cre06.g294750	4
Cre06.g303650	4
Cre06.g307950	4
Cre06.g310850	4
Cre07.g313700	4
Cre07.g328200	4
Cre07.g335300	4
Cre08.g381050	4
Cre09.g394954	4
Cre09.g395621	4
Cre10.g424775	4
Cre10.g432200	4
Cre10.g436300	4
Cre10.g463250	4
Cre11.g476550	4
Cre12.g502950	4
Cre12.g517300	4
Cre12.g524300	4
Cre12.g538650	4
Cre12.g542202	4
Cre12.g550400	4
Cre13.g562850	4
Cre13.g566200	4
Cre13.g579650	4
Cre13.g604200	4
Cre13.g606000	4
Cre14.g609300	4
Cre14.g615100	4
Cre16.g648650	4
Cre16.g652050	4
Cre16.g661350	4
Cre16.g679669	4
Cre16.g684300	4
Cre17.g726100	4
Cre17.g727350	4
Cre17.g729900	4
Cre19.g750397	4
Cre04.g214000	4
Cre07.g356350	4
Cre16.g686350	4
Cre01.g007100	4
Cre01.g013600	4
Cre01.g020918	4
Cre01.g029950	4
Cre01.g031250	4
Cre02.g073700	4
Cre02.g081450	4
Cre02.g084300	4
Cre02.g117300	4
Cre02.g118000	4
Cre03.g167150	4
Cre03.g193000	4
Cre04.g215050	4
Cre05.g245158	4
Cre06.g278202	4
Cre06.g300700	4
Cre06.g307100	4
Cre07.g314351	4
Cre09.g387356	4
Cre10.g429550	4
Cre10.g454734	4
Cre11.g467563	4
Cre12.g498550	4
Cre12.g518900	4
Cre13.g569600	4
Cre13.g607900	4
Cre14.g614800	4
Cre14.g618700	4
Cre14.g632300	4
Cre16.g656400	4
Cre16.g660430	4
Cre16.g685725	4
Cre17.g699926	4
Cre17.g699950	4
Cre26.g757097	4
Cre02.g098350	4
Cre12.g508250	4
Cre01.g024601	4
[truncated: 8,296 more rows]

[truncated: 2 more sheets: Supp. DS11, Supp. DS12]
